# Supplementary material for: Involvement of the enteroendocrine system in intestinal obstruction
Source: PLoS One. 2017 Nov 1;12(11):e0186507. doi: 10.1371/journal.pone.0186507 (PMC5665489; doi:10.1371/journal.pone.0186507)
Supplement: S1 Table — Fold changes of the gene expression and p-values were measured for control fetuses at ED21 vs. ED15 (n = 4). Similarly, the proximal and distal segments (Prox and Dist, respectively) of operated fetuses were compared to ED21 controls (n = 4 in each group). Overall, ENS gene expression was physiologically decreased from ED15 to ED21 in controls. Some decreases were also observed in the proximal segment of atretic fetuses but no change was observed in the distal segment. For neuroendocrine cells, the expression of several genes was increased during bowel maturation in control fetuses. In operated fetuses, many genes were upregulated in the proximal segment, except for peptide YY, while the distal segment appeared much less affected by the ligature. (XLSX) [file pone.0186507.s001.xlsx]

## Sheet: Table 3
	GENE			CONTROLS			PROXIMAL			DISTAL
	Symbol	Ref. ID	Name	E21 vs. E15 Fold-change	E21 vs. E15 p-value		PROX vs. CLT Fold-Change	PROX vs. CLT p-value		DIST vs. CTL Fold-Change	DIST vs. CTL p-value
	ENTERIC NERVOUS SYSTEM
	Glial cells
	Gfap	24387	glial fibrillary acidic protein	1.10182	0.2		1.22491	0.0708		1.03948	0.701
	Vim	81818	vimentin	-1.76439	9.96E-06		-1.01549	0.686		-1.00068	0.993
	S100	25742	S100 protein	-1.73543	7.90E-07		-1.13788	0.232		-1.05903	0.249
	Fabp7	80841	fatty acid binding protein 7	-1.07101	0.316		1.00749	0.875		-1.02972	0.541
	Neurons
	Nefh	24587	neurofilament, heavy polypeptide	-1.14882	0.130705		-1.03205	0.699435		-1.04826	0.566422
	Nefl	83613	neurofilament, light polypeptide	-1.28787	0.0777609		-1.42091	0.112635		-1.03715	0.857821
	Nefm	24588	neurofilament, medium polypeptide	-1.16369	0.319985		-1.93974	0.0111585		-1.15999	0.483256
	Ina	24503	internexin neuronal intermediate filament protein, alpha	-2.85736	1.23833e-05		-1.3426	0.0475437		1.01318	0.919801
	Prph	24688	peripherin	-1.13653	0.317056		-1.15644	0.297302		1.10358	0.471326
	Tubb3	246118	tubulin, beta 3 class III	-1.96385	0.00368291		-1.09351	0.452802		1.04325	0.718256
	Tubb4a	29213	tubulin, beta 4A class IVa	-3.90681	1.21574e-05		-1.05487	0.762444		1.22908	0.261586
	Uchl1/PGP9.5	29545	ubiquitin carboxyl-terminal esterase L1 (ubiquitin thiolesterase)	-3.02242	9.18533e-07		-1.12631	0.21381		1.00723	0.936823
	Elavl4/HUD	432358	ELAV like neuron-specific RNA binding protein 4	-1.51704	0.0147378		-1.40518	0.0110569		1.07608	0.498615
	Elavl1/HU	363854	ELAV like RNA binding protein 1	-1.52941	1.57078e-07		-1.01071	0.797999		-1.05372	0.230101
	Enteric neurons
	Calb1	83839	calbindin 1 = calbindin	1.21436	0.266037		-1.12035	0.476938		-1.02662	0.867324
	Calb2	117059	calbindin 2 = calretinin	2.49582	0.000178591		-1.4121	0.102887		1.06971	0.728522
	Cholinergic neurons
	Chat	290567	choline O-acetyltransferase	-1.12865	0.108334		1.09563	0.0386419		1.093	0.0427753
	Ache	83817	acetylcholinesterase	1.52822	0.00213888		-1.55803	0.000446743		-1.37767	0.00330241
	NEUROENDOCRINE SYSTEM
	Chga	24258	chromogranin A	2.83339	6.72375e-05		1.25727	0.170708		-1.05472	0.735213
	Chgb	24259	chromogranin B	6.38206	0.000346049		1.46672	0.188927		-1.19689	0.519426
	Tph1	24848	tryptophan hydroxylase 1	3.45652	1.92731e-05		2.02184	0.0121802		-1.05944	0.798201
	Tph2	317675	tryptophan hydroxylase 2	1.03773	0.564561		1.08805	0.279583		1.08041	0.318841
	Sst	24797	somatostatin	2.77573	0.0036367		1.70864	0.115837		1.03539	0.911684
	Cck	25298	cholecystokinin	1.09113	0.52496		1.62984	0.0140648		-1.06393	0.701898
	Vip	117064	vasoactive intestinal peptide	3.17837	2.43716e-07		-1.00192	0.990542		1.02064	0.899643
	Gast	25320	gastrin	-1.24861	0.0219267		1.30602	0.0393234		-1.02195	0.84644
	Grp	171101	gastrin releasing peptide	-1.11184	0.0834612		1.02021	0.773731		-1.06103	0.404263
	Gip	25040	gastric inhibitory polypeptide	1.55806	0.230962		1.43702	0.453742		-1.40495	0.48138
	Sct	24769	secretin	4.47428	7.23397e-05		2.28226	0.0171103		1.55845	0.145564
	Pyy	287730	peptide YY (mapped)	2.04828	0.288214		-2.06711	0.310775		1.40296	0.627494
