# Supplementary material for: Involvement of the enteroendocrine system in intestinal obstruction
Source: PLoS One. 2017 Nov 1;12(11):e0186507. doi: 10.1371/journal.pone.0186507 (PMC5665489; doi:10.1371/journal.pone.0186507)
Supplement: S2 Table — Abbreviations: ED: embryonic development, ICC: interstitial Cell of Cajal (pacemarker cells), NADPH-d: NADPH-diaphorase, α-SMA: alpha-smooth muscle actin, ChAT: choline acetyltransferase, AChE: acetylcholinesterase, CALB2: calretinin, NSE: neuronal specific enolase, NF: neurofilament, GFAP: glial fibrillary acidic protein, nNOS: neuronal nitric oxide synthase, SIS: staining index for synaptophysin, VIP: vasoactive intestinal polypeptide, SP: substance P, TEM: transmission electron microscopy, SEM: scanning electron microscopy, IHC: immunohistochemistry, HE: hematoxylin and eosin staining, HES: hematoxylin, eosin, Saffron staining, IR: immunoreactivity. (XLSX) [file pone.0186507.s002.xlsx]

## Sheet: Table 4
	Authors	Animal model	Fetuses cohort	Atresia model	Day at intestinal ostruction	Day at gut harvested	Analyses	Methods	Proximal results	Distal results
	Chang et al 2001 [23]	Adult mouse	n=34	partial or total occlusion with polyethylen clip	40-60 days after birth	24-72 hours and 14 days	Morphological analysis: muscle, ICC ICC: ACK2 Electrical activity in circular muscles: functional studies	IHC TEM Electrophysiology	Muscle: hypertrophic, hyperplastic in tunica muscularis ICC: reduction of cells until 100 mm from clip, intermediate cells with ultrastructural features between fibroblasts and ICC Electrical activity: absence or reduction of slow waves	Muscle: hypertrophic, hyperplastic in tunica muscularis ICC: reduction of cells until 5-10 mm from clip Electrical activity: normal slow wave activity
	Baglaj et al 2001 [8]	Chicken	n=108/402 atresia n=34/57 sham operated n=99/99 controls	surgical coagulation	ED12	ED15, ED17, ED19 and ED21	Morphometric analysis: epithelium, muscle	SEM TEM	Muscle. ED15: thicker muscular layer. ED17: no difference with controls. ED19: moderate hypertrophy of muscular layer.	No difference with controls.
	Schoenberg et al 2002 [20]	Chicken	n=88 atresia	surgical ligature	ED11	ED19	Morphological analysis ENS: AChE	Silver staining TEM IHC	Morphology : markedly dilatation, conservation of typical 4-tunica structure Ganglia: absence of submucosal ganglia, reduction in number of myenteric ganglia, increase in number of nerve cells per ganglion, abnormal fashion forming longitudinal clusters of densely packed nerve cells in the myenteric plexus. Nerve fibers: loss of axons in ganglia ICC: absence of ICC	Morphology: normal or hypoplastic gut Ganglia: reduction in number of ganglia in submucosa, loss of AChE-IR in the submucosal layer, nerve cells in the myenteric ganglia were arranged themselves in round and not in oval cluster ICC: reduction in number of ICC
	Parisi Salvi et al 2004 [21]	Chicken	n=64/189 atresia n=32 controls n=25/36 sham controls	surgical coagulation	ED12	ED15, ED17, ED19 and ED20	ENS: VIP, SP	IHC	Morphology: various intestinal dilation Neurons. ED15: increase of VIP-IR fibers in the submucous and myenteric plexuses, in the circular muscular layer, and in the deep muscular plexus (DMP) for all moderately dilated bowels. In a severely dilated proximal bowel, reduction of VIP-IR fibers in proximal and distal bowel. ED17–ED19: disorganization and loss of the VIP-IR fibers from severely dilate…	Neurons. ED15: increase of VIP-IR fibers in the submucous and myenteric plexuses, in the circular muscular layer, and in the deep muscular plexus (DMP). In severely dilated proximal bowel, reduction of VIP-IR fibers in proximal and distal bowel. ED17–ED19: similar VIP and SP staining patterns to controls
	Fiegel et al 2006 [24]	Chicken	n=56 atresia and controls	surgical ligature	ED11	ED11, ED12, ED13, ED14, ED15, ED16, ED17 and ED18	ENS: AChE	Silver staining IHC	Morphology: beginning dilatation at ED13 Nervous plexuses. ED13: normal morphology of both the myenteric and submucosal plexus compared to control. ED17: rarification of the submucosal plexus compared to controls, normal aspect of the myenteric plexus in both groups.	Nervous plexuses. ED17: rarification of the submucosal plexus compared to controls, normal aspect of the myenteric plexus in both groups.
	Fourcade et al 2009 [10]	Rat	n=14 atresia and controls	surgical ligature	ED18	ED21	ENS: Synaptophysin Muscle: α-SMA	IHC	Ganglia: increased density of ganglia compared to distal segments with mature aspect of the myenteric plexus. Muscle: mature muscular pattern with SMA expression similar to ED21 controls at ED21	Ganglia: immature aspect of the myenteric plexus (pattern similar to controls at ED17). Muscle: immature aspect of the muscular pattern with SMA expression similar to ED17 controls.
	Vaccaro et al 2009 [25]	Chicken	n=35 atresia n=14 sham operated	surgical coagulation	ED12 and ED16	ED19	Enteroendocrine cells: serotonin neurotensin	Grimelius silver stain IHC	Morphology: diltation. Enteroendocrine cells: significant increase in number of cell number (mainly in chick embryos operated on ED12), increase of serotonin positive cell number (especially in chick embryos operated on ED12), increase in number of neurotensin immunoreactive cells	Enteroendocrine cells: decrease in number of serotonin positive cell of chick embryos operated on ED16, compared to controls, no difference in number of neurotensin cells compared to controls.
	Fourcade et al 2010 [9]	Rat	n=65 atresia n=13 sham operated n=25 controls	surgical ligature	ED16 to ED20	ED21	Morphological analysis	HES	Morphology: dilatation, increase in diameter compared to distal segments Histology: no modification in relation to the thickness of the inner muscle layer.
	Khen-Dunlop et al 2013 [11]	Rat	n=44 atresia n=12 controls	surgical ligature	ED18	ED21	Morphological analysis ENS: ChAT, n-NOS, SOX10, Hu Inflammation: CxCl2, IL1 beta, IL6, IL10, IFN gamma, iNos Apoptosis: caspase-3 Muscle: muscular contraction with carbachol	Whole-mount IHC RT-PCRq Functional studies	Morphology: larger diameter Neurons: reduction in density of Hu-IR neurons, increase in neuronal surface area, similar proportion of nNOS-IR neurons, increase in proportion of ChAT-IR neurons. No difference in the proportion of ChAT-IR neurons in comparison to controls Glial cells: no significant difference in the density of glial cells Muscle: similar contractile response between proximal segmen…	Neurons: reduction in the proportion of ChAT-IR neuron compare to control Muscle: concentration 100-fold higher than controls to obtain contractile response
	von Sochaczewski et al 2016 [22]	Chicken	n=15 atresia n= 5 sham operated n=5 controls	surgical ligature	ED11 Group 1: 8-day ligature Group 2: 4-day ligature with released obstruction on ED15	Group 1: ED12 to ED19 Group 2: ED16 to ED19	Morphological analysis ENS: AChE activity	Silver impregnation TEM Thiocholine method of cholinesterase	Group 1: increase in number of ganglia after ED14, reduction in density with reduction in size of ganglia, reduction in number of large glanglia, absence of axonal network and myenteric plexus, reduction of non-myelinated axons, fibroblast-like cells replaced ICCs Group 2: increase in number of ganglia until ED17, reduction in density of ganglia until ED15, then increase at ED16 (decompression of…	Groups 1 and 2: ganglion numbers, size, axonal network similar to controls.
