# Supplementary material for: Involvement of the enteroendocrine system in intestinal obstruction
Source: PLoS One. 2017 Nov 1;12(11):e0186507. doi: 10.1371/journal.pone.0186507 (PMC5665489; doi:10.1371/journal.pone.0186507)
Supplement: S3 Table — Abbreviations: GA: gestational age, ICC: interstitial Cell of Cajal (pacemarker cells), NADPH-d: NADPH-diaphorase, α-SMA: alpha-smooth muscle actin, ChAT: choline acetyltransferase, AChE: acetylcholinesterase, CALB2: calretinin, NSE: neuronal specific enolase, NF: neurofilament, GFAP: glial fibrillary acidic protein, nNOS: neuronal nitric oxide synthase, SIS: staining index for synaptophysin, VIP: vasoactive intestinal polypeptide, SP: substance P, TEM: transmission electron microscopy, SEM: scanning electron microscopy, IHC: immunohistochemistry, HE: hematoxylin and eosin staining, HES: hematoxylin, eosin, Saffron staining, IR: immunoreactivity. (XLSX) [file pone.0186507.s003.xlsx]

## Sheet: Table 5
	Authors	Cohort	Day at curative surgery	Analyses	Methods	Proximal results	Distal results
	Masumoto et al 1999 [26]	n=5 ileal atresia n=3 jejunal atresia	Newborn (GA: 34-40 week)	Morphological analysis ENS: PGP 9.5, NADPH-d Muscle: α-SMA ICC: c-Kit	IHC	Morphology: dilatation with hypertrophy of circular musculature. ENS: hypoplasia of the myenteric and submuous ganglia, reduction in the density of nerve fibers (nitrergic neurons) in the circular musculature, the muscularis mucosae and myenteric plexus, reduction in the size of ganglionic cells in both the plexuses Muscle: reduction in the intensity for α-SMA in the hypertrophic circular muscle …	ENS: distribution of nerves comparable with controls ICC: c-kit positive cells comparable with controls. Muscle: weak hypertrophy in in the circular musculature, distribution of α-SMA comparable with controls
	Watanabe et al 2001 [27]	n=7 jejunal or ileal atresia (2 type II, 4 type III, 1 type IV) n=5 controls	Newborn (GA: 34-40 week)	Morphological analysis SNE (myenteric plexus): PGP 9.5, NF	IHC	Morphology: dilatation of the intestinal segment ENS: hyperplasia of the ganglia	Morphology and ENS: no difference with controls
	Khen et al 2004 [6]	n=12 ileal atresia n=10 jejunal atresia n=31 controls	Newborn (GA: 34-40 week)	ENS (neuronal and glial cells): NF, nNOS, GFAP ICC: c-KIT	IHC	Neurons: accelerated maturation of myenteric plexus in comparison to controls Glial cells: accelerated maturation in comparison to controls ICC: delayed maturation in comparison to controls	Neurons: delayed maturation in comparison to controls Glial cells: delayed maturation in comparison to controls ICC: comparable with neonatal controls
	Ozguner et al 2005 [28]	n=6 jejunal atresia type III n=4 ileal atresia (3 type III, 1 type I) n=3 controls	Newborn	Morphological analysis muscle ENS: Synaptophysin	Masson trich. HE IHC	Muscle: at 1 cm proximal to the atresia: segmental absence of muscular layers and replacement with fibrous tissue on both the antimesenteric and mesenteric sides. At 2 cm, deficience of muscle layers (circular and longitudinal), segmental muscular hypertrophy and irregularity. Normal at 4cm. ENS: at 1 cm proximal to the atresia: absence of normal ganglia in the myenteric nerve plexus.. At 2 cm, d…	Muscle: at 1 cm distal to the atresia, reduction of muscle layers. At 2 cm, normal longitudinal and circular muscle layers ENS: at 1 cm, decreased number of ganglia, reduction of intensity and diameter of ganglion cells, polymorphism in the size of the ganglia. At 2 cm distal to the atresia: comparable with controls.
	Ramachandran et al 2007 [29]	n=6 ileal atresia (5 type IIIa, 1 multiple atresia) n=2 controls	Newborn (GA: 36-38 week)	ENS: AChE, NADPH-d	Whole mount IHC	Multiple atresia: loss of architecture, absence of neuronal cells in ganglia Type IIIa atresia: similar changes in innervation of proximal and distal blind atretic end. NADPH-d: intensity of NADPH-d comparable with controls, conservated architecture, large ganglia with abnormal shape. AChE: alteration in architecture, large irregularly shaped ganglia. In the atretic bowel with meconium: reduction…	Type IIIa atresia. NADPH-d: intensity of NADPH-d comparable with controls, conservated architecture, large ganglia with abnormal shape. AChE: alteration in architecture, large irregularly shaped ganglia.
	Tander et al 2010 [30]	n=7 ileal atresia n=14 jejunal atresia n=14 controls	Newborn (GA: 38-40 week)	ICC: CD117	IHC	Reduction of the number of ICC.	Reduction of the number of ICC.
	Gfroerer et al 2010 [31]	n=7 ileal atresia (6 type III, 1 multiple atresia) no control	Newborn (GA: 38-40 week)	ENS (neuronal and glial cells): S-100, PGP-9.5, NF ICC: C-kit	HE IHC	Neuron: strong expression of PGP 9.5 and NF in the ganglion cells and nerve fibers of the myenteric plexus, no increase in number of ganglia within both plexuses, neuronal dysplasia . Glial cells: Increase in expression of S-100 immunoreactive cells in the two plexuses, presence of S100-positive giant ganglia within the submucosal plexus. ICC: reduction in density of ICCs within the myenteric ple…	Normal expression and distribution of ENS and ICC within the submucosal and myenteric plexuses and muscular layers.
	Wang et al 2013 [7]	n=25 atresia (3 type II, 15 type III, 7 type IV) n=10 controls	Newborn (GA: 34-41 week)	ENS (neuronal and glial cells): calretinin, S-100 ICC: c-kit Muscle: α-SMA Growth factors: GDNF, BMP-2	IHC	Normal expression of both GDNF and BMP-2 at 10 cm proximal to the atresia. Normal expression of CR, c-kit, α-SMA, and S-100 at 15 cm proximal to the atresia.	Normal expression of all 6 markers at 3 cm distal to the atresia site was normal.
	Khen-Dunlop et al 2013 [11]	n=8 jejunal atresia	Newborn (GA: 32-39 week)	Morphometric analysis ENS: ChAT, n-NOS Inflammation: CxCl2, IL1 beta, IL6, IL10, IFN gamma, iNOS)	HES IHC RT-PCRq	Morphology: normal mucosa, muscular hypertrophy, myenteric plexus spaced knots. Neurons: higher expression of ChAT in proxiaml myenteric neurons than distal segments, similar expression of n-NOS in myenteric neurons between the proximal and distal segments. Inflammation: no difference in mRNA expression for cytokines CXCL2, IL1 beta , IL6, IL-10, iNOS or IFN gamma.	Morphology: normal mucosa, myenteric plexus with continuous aspect Neurons: higher proportion of ChAT-IR neurons Inflammation: no difference in mRNA expression
